# Supplementary material for: Attentional Selection and Allocation to Alarm Signals in Complex Environments: The New Electrophysiological Evidence
Source: Brain Sci. 2025 Dec 22;16(1):12. doi: 10.3390/brainsci16010012 (PMC12838615; doi:10.3390/brainsci16010012)
Supplement: Supplementary file 1 [file brainsci-16-00012-s001.zip]

Archive with 1 entries (1 files):
- brainsci-4022720-supplementary.pdf
